# Supplementary material for: Microdifferential Pressure Measurement Device for Cellular Microenvironments
Source: Bioengineering (Basel). 2024 Dec 24;12(1):3. doi: 10.3390/bioengineering12010003 (PMC11763269; doi:10.3390/bioengineering12010003)
Supplement: Supplementary file 1 [file bioengineering-12-00003-s001.zip]

Archive with 1 entries (1 files):
- bioengineering-3346709-supplementary.mp4
